# Supplementary material for: Relationship between Microbial Composition of Sourdough and Texture, Volatile Compounds of Chinese Steamed Bread
Source: Foods. 2022 Jun 27;11(13):1908. doi: 10.3390/foods11131908 (PMC9265662; doi:10.3390/foods11131908)
Supplement: Supplementary file 1 [file foods-11-01908-s001.zip]

Archive with 1 entries (1 files):
- foods-1723615-supplementary.pdf
